# Supplementary material for: Lycopus lucidus Turcz Water Extract Ameliorates the Metabolic Disorder by Up-Regulated Major Urinary Protein Expression in High-Fat Diet-Induced Obesity
Source: Curr Issues Mol Biol. 2022 May 23;44(5):2417–30. doi: 10.3390/cimb44050165 (PMC9164051; doi:10.3390/cimb44050165)
Supplement: Supplementary file 1 [file cimb-44-00165-s001.zip]

Archive with 1 entries (1 files):
- cimb-1733828-supplementary.pdf
